# Supplementary material for: Weight Loss Management and Lifestyle Changes during COVID-19 Lockdown: A Matched Italian Cohort Study
Source: Nutrients. 2022 Jul 14;14(14):2897. doi: 10.3390/nu14142897 (PMC9322349; doi:10.3390/nu14142897)
Supplement: Supplementary file 1 [file nutrients-14-02897-s001.zip]

Archive with 2 entries (2 files):
- STROBE_checklist_v4_combined.pdf
- supplementary materials.pdf
